# Supplementary material for: DNA Barcoding Unveils New Species of the Sexually Dimorphic Genus Anteon Jurine (Hymenoptera, Dryinidae) from China
Source: Insects. 2023 Dec 30;15(1):18. doi: 10.3390/insects15010018 (PMC10816535; doi:10.3390/insects15010018)
Supplement: Supplementary file 1 [file insects-15-00018-s001.zip]

Archive with 1 entries (1 files):
- insects-2766672-supplementary.pdf
